# Supplementary material for: Urinary 1H-NMR Metabolomics Highlights MIIA (Microbiota–Immune–Inflammation Axis) Activation by Organic Mediterranean Diet
Source: Metabolites. 2025 Aug 26;15(9):571. doi: 10.3390/metabo15090571 (PMC12471874; doi:10.3390/metabo15090571)
Supplement: Supplementary file 1 [file metabolites-15-00571-s001.zip]

Archive with 1 entries (1 files):
- metabolites-3808076-supplementary.pdf
